# Supplementary material for: Expression of Concern: Atm inhibition decreases lens opacity in a rat model of galactose-induced cataract
Source: PLoS One. 2025 Jul 31;20(7):e0329284. doi: 10.1371/journal.pone.0329284 (PMC12312962; doi:10.1371/journal.pone.0329284)
Supplement: S1 File — (XLSX) [file pone.0329284.s001.xlsx]

## Sheet: Sheet1
Gene	Control						Galactose																		AZD0156						KU55933
	ΔCt			2^(-ΔCt)			ΔCt									2^(-ΔCt)									ΔCt			2^(-ΔCt)			ΔCt			2^(-ΔCt)
	n=1	n=2	n=3	n=1	n=2	n=3	n=1	n=2	n=3	n=4	n=5	n=6	n=7	n=8	n=9	n=1	n=2	n=3	n=4	n=5	n=6	n=7	n=8	n=9	n=1	n=2	n=3	n=1	n=2	n=3	n=1	n=2	n=3	n=1	n=2	n=3
A3galt2	8.29211	7.62723	8.25743	0.00319025	0.00505795	0.00326788	5.63526	5.12955	5.91557	6.301	6.27214	6.31986	6.34597	5.72203	6.14314	0.0201195	0.0285662	0.0165667	0.0126826	0.0129389	0.0125179	0.0122934	0.0189451	0.0141492	5.15191	6.29448	6.98059	0.0281268	0.0127401	0.00791832	7.16193	7.2949	7.15409	0.00698304	0.00636818	0.0070211
Acot2	11.4042	11.3765	11.7233	0.000368979	0.000376112	0.00029575	8.37186	8.82666	9.19545	9.99473	8.01514	9.64971	9.36939	9.41735	9.62181	0.00301869	0.00220247	0.00170566	0.000980134	0.00386547	0.00124494	0.00151193	0.0014625	0.00126925	9.56186	9.69054	10.9648	0.0013231	0.0012102	0.000500358	8.50752	7.42069	7.04004	0.00274778	0.00583647	0.00759866
Acta1	16.9685	16.8683	13.9036	7.79758e-06	8.35871e-06	6.52521e-05	5.79634	5.73048	6.33502	6.02133	6.00574	5.48833	6.61306	5.16353	5.12049	0.017994	0.0188344	0.0123871	0.0153957	0.0155629	0.0222766	0.0102157	0.0279011	0.028746	7.86499	6.32498	6.80502	0.00428945	0.0124736	0.00894304	10.1604	11.8041	11.584	0.000873796	0.000279648	0.000325749
Acta2	10.8272	10.5705	10.042	0.000550423	0.000657619	0.000948545	4.0108	5.19093	4.53259	6.43123	4.42	5.18143	5.91552	5.27286	5.01453	0.0620341	0.0273763	0.0432069	0.011588	0.0467141	0.0275572	0.0165672	0.0258649	0.0309368	10.401	7.79341	8.41985	0.000739568	0.00450766	0.00291994	10.4732	11.4432	11.4751	0.000703495	0.000359133	0.000351275
Actg1	3.17781	2.56968	2.80395	0.110506	0.168442	0.143194	1.06041	0.679106	0.919565	1.45476	1.02746	1.61074	1.00537	1.08965	1.48193	0.479497	0.624552	0.528668	0.364817	0.490573	0.32743	0.498143	0.469876	0.358009	1.44203	1.871	2.11115	0.36805	0.273385	0.231463	1.47977	2.38196	1.87667	0.358545	0.191848	0.272312
Actn1	7.91781	7.7144	7.88921	0.00413524	0.0047614	0.00421806	6.20099	5.80153	6.21687	6.95984	6.83701	7.06107	6.87901	6.46628	6.68051	0.013593	0.0179294	0.0134442	0.00803305	0.00874692	0.00748872	0.00849591	0.0113098	0.00974915	7.65983	7.56543	8.35655	0.00494494	0.00527933	0.0030509	8.4903	8.31479	8.07891	0.00278078	0.00314051	0.00369834
Aif1l	10.6757	10.0133	9.91656	0.000611351	0.00096762	0.00103471	7.78636	6.50159	7.4531	8.34627	8.14806	8.016	8.49507	8.22062	8.60218	0.00452974	0.0110364	0.00570679	0.00307271	0.00352524	0.00386318	0.00277158	0.00335234	0.00257328	9.53051	9.1561	9.56449	0.00135217	0.00175283	0.00132069	10.8737	11.0672	11.0502	0.000532953	0.000466068	0.000471593
Angptl4	9.39805	9.0929	9.86635	0.00148219	0.00183132	0.00107135	6.33775	5.48059	6.46402	6.53069	7.75889	7.31358	6.77278	5.91544	6.918	0.0123637	0.0223965	0.0113276	0.010816	0.00461681	0.00628629	0.00914513	0.0165682	0.00826941	8.2146	8.55144	8.80183	0.00336634	0.00266539	0.00224071	8.26288	7.36774	8.78563	0.00325556	0.00605463	0.00226601
Arf4	4.50395	4.5638	4.75204	0.0440734	0.0422825	0.0371101	4.32759	4.29723	4.53696	4.2	4.72526	4.53481	4.41726	4.05917	4.58322	0.0498041	0.0508633	0.0430762	0.0544094	0.0378056	0.0431405	0.0468027	0.0599887	0.041717	4.43086	4.97871	5.28619	0.0463636	0.0317146	0.025627	4.54539	4.70269	4.81239	0.0428255	0.0384016	0.0355898
B2m	8.26595	7.52235	7.97673	0.00324863	0.00543934	0.00396977	9.58235	9.08713	9.15552	9.58434	9.28789	9.24374	8.85717	9.1771	9.77154	0.00130445	0.00183866	0.00175353	0.00130265	0.00159981	0.00164952	0.00215638	0.0017275	0.00114412	9.50659	9.75671	10.15	0.00137477	0.00115594	0.000880145	8.99245	9.13461	8.41692	0.00196337	0.00177913	0.00292586
Bcat1	6.83915	6.83856	6.98207	0.00873398	0.00873755	0.00791019	4.82996	4.71021	5.25616	6.08622	5.08656	5.54081	5.35545	5.37557	5.85022	0.0351591	0.038202	0.0261661	0.0147185	0.0294301	0.0214808	0.0244259	0.0240876	0.0173344	6.456	6.16454	7.3249	0.0113907	0.0139408	0.00623715	5.73953	5.47165	5.50365	0.0187166	0.0225355	0.0220413
Ccl2	8.83442	9.55622	9.52842	0.00219066	0.00132828	0.00135413	7.06979	5.8323	6.86952	6.78911	6.92875	6.75665	5.9654	7.17718	8.90146	0.00744358	0.0175511	0.00855204	0.00904219	0.00820801	0.00924797	0.0160042	0.00690963	0.00209119	7.90099	7.47514	8.14012	0.00418374	0.0056203	0.0035447	6.32609	8.38994	10.1443	0.012464	0.0029811	0.000883584
Cd81	3.93031	3.84908	3.97906	0.0655933	0.0693922	0.0634137	3.76739	3.60827	3.72269	4.30941	3.96916	4.44586	3.90685	3.79456	4.05062	0.0734349	0.0819979	0.0757458	0.0504357	0.0638503	0.0458841	0.0666687	0.0720649	0.0603453	4.01718	4.05911	4.73962	0.0617601	0.059991	0.0374312	4.08657	3.90835	3.89495	0.0588598	0.0665991	0.0672208
Csrp1	9.37466	8.81988	9.04842	0.00150642	0.00221285	0.00188866	6.08087	5.68462	6.13408	6.43571	6.26578	5.91307	6.4684	6.29615	6.51921	0.0147733	0.0194428	0.0142383	0.0115521	0.012996	0.0165954	0.0112932	0.0127254	0.0109024	7.20919	7.06836	7.35569	0.00675798	0.00745096	0.00610544	7.68974	8.20411	7.57586	0.00484348	0.00339092	0.00524132
Cwc25	8.57861	8.422	8.82202	0.00261566	0.00291558	0.00220957	8.03069	7.89676	8.17088	8.4379	8.49869	8.61639	8.08836	8.06997	8.16491	0.00382404	0.00419603	0.00346993	0.00288363	0.00276465	0.00254805	0.0036742	0.00372131	0.00348431	7.73984	8.3854	8.72606	0.00467817	0.00299049	0.00236154	8.0418	7.87908	8.04886	0.0037947	0.00424777	0.00377618
Eif1a	7.5083	7.30944	7.56098	0.00549256	0.00630435	0.00529564	5.69476	5.90946	6.07001	6.72154	6.36873	6.81931	6.15284	6.14847	6.33864	0.0193067	0.016637	0.0148849	0.0094758	0.012101	0.00885491	0.0140544	0.014097	0.012356	6.5007	6.84881	7.61046	0.0110432	0.00867565	0.0051171	6.05732	6.0381	6.00484	0.0150163	0.0152178	0.0155727
Flnc	7.3965	5.10233	6.53766	0.00593513	0.0291101	0.0107639	2.8233	3.99838	3.83177	5.45895	4.11148	5.68041	4.89078	3.9607	3.59783	0.141287	0.0625703	0.0702301	0.0227349	0.0578522	0.0194996	0.0337077	0.0642262	0.0825935	7.2563	7.03723	8.23219	0.00654088	0.00761349	0.00332555	5.5312	4.90477	4.16573	0.0216244	0.0333825	0.0557172
H2afx	7.31663	7.30414	7.58847	0.00627298	0.00632755	0.00519569	6.88147	6.6653	6.77675	6.84793	7.34586	6.38351	6.38879	6.65347	6.779	0.00848148	0.00985243	0.00912002	0.00868093	0.00614718	0.0119777	0.0119339	0.0099336	0.00910578	6.60736	6.85822	7.23571	0.0102562	0.00861924	0.00663488	6.64713	7.13213	6.84014	0.00997731	0.0071288	0.00872797
Hist1h2ai	11.3513	11.9771	11.3566	0.000382759	0.000248038	0.000381345	10.7218	9.68793	10.9433	10.6097	10.8565	10.2926	9.91012	10.8306	10.9087	0.000592147	0.00121239	0.000507853	0.000639975	0.000539329	0.000797313	0.00103933	0.000549116	0.000520184	9.19973	9.92846	7.07327	0.00170061	0.00102621	0.00742561	10.7015	11.8688	11.545	0.000600534	0.000267385	0.000334658
Hist1h2bf	9.37474	9.01749	9.28057	0.00150634	0.00192959	0.00160794	7.7502	8.12981	7.531	7.65273	8.71518	6.47362	6.53746	7.95087	8.17178	0.00464471	0.00357013	0.00540683	0.00496935	0.00237941	0.0112524	0.0107654	0.00404155	0.00346776	7.61686	8.27206	7.00885	0.00509443	0.00323491	0.00776474	8.24645	10.3228	9.46475	0.00329285	0.000780773	0.00141523
Hist2h2be	9.60152	9.65558	10.2276	0.00128723	0.00123988	0.000834052	8.66602	8.38894	8.68341	8.37706	8.67126	8.42093	7.79524	8.66472	8.9297	0.00246189	0.00298318	0.00243239	0.00300783	0.00245297	0.00291775	0.00450192	0.0024641	0.00205065	7.58794	8.08216	8.06704	0.00519761	0.00369001	0.00372888	8.84614	9.72225	8.91535	0.00217294	0.00118389	0.00207116
Hist3h2a	4.96527	5.07389	5.337	0.0320115	0.0296898	0.0247402	4.34138	4.45659	4.27286	3.48709	3.85723	3.30614	3.44045	4.53804	4.44161	0.0493302	0.0455443	0.0517299	0.0891827	0.0690015	0.1011	0.0921128	0.0430442	0.0460196	3.01917	3.29591	3.22779	0.12335	0.10182	0.106743	4.16564	5.47807	4.96478	0.0557208	0.0224356	0.0320222
Hmgcs1	6.40275	6.16201	6.89148	0.011819	0.0139653	0.00842284	4.38319	3.94293	5.04544	6.85087	5.33876	6.15724	6.32824	5.38895	5.96222	0.0479214	0.065022	0.030281	0.00866331	0.02471	0.0140115	0.0124455	0.0238652	0.0160396	7.5912	7.43725	7.89516	0.00518587	0.00576984	0.00420069	7.53267	7.2247	7.09385	0.00540057	0.00668572	0.00732044
Hspb8	10.3227	9.39384	9.88079	0.000780848	0.00148652	0.00106068	5.20562	5.42776	6.04479	5.90212	6.28302	6.60114	5.48195	5.115	5.37983	0.0270989	0.0232318	0.0151473	0.0167219	0.0128417	0.0103005	0.0223753	0.0288557	0.0240165	7.53286	7.30314	8.62297	0.00539988	0.00633191	0.00253645	5.86703	6.39402	5.72681	0.0171336	0.0118907	0.0188824
Imp3	7.09792	7.39436	7.57148	0.00729985	0.00594395	0.00525722	7.65416	7.74488	7.77094	7.9979	7.91729	7.68478	7.50156	7.98961	8.34434	0.00496441	0.00466186	0.00457839	0.00391195	0.00413673	0.00486015	0.0055183	0.00393447	0.00307682	7.66683	8.17295	8.22675	0.004921	0.00346495	0.00333813	7.28376	7.79526	7.81763	0.00641757	0.00450187	0.00443259
Lif	10.8691	11.164	11.6917	0.000534657	0.000435828	0.000302313	7.6982	6.74311	8.43419	9.21105	8.25541	9.08757	9.28111	8.4645	9.48987	0.00481517	0.00933517	0.00289106	0.00168732	0.00327246	0.00183809	0.00160734	0.00283095	0.0013908	8.71014	9.77266	10.5964	0.00238773	0.00114324	0.000645881	10.3652	9.59926	10.1869	0.000758163	0.00128924	0.000857886
LOC100362827	5.98932	6.1139	6.23959	0.015741	0.0144389	0.0132342	4.08697	4.31937	4.38047	3.83098	4.47433	3.69429	3.34523	3.74013	3.95919	0.0588437	0.0500887	0.0480116	0.0702683	0.0449877	0.0772517	0.0983981	0.0748359	0.0642931	3.82894	3.82476	4.26607	0.0703681	0.0705718	0.0519738	3.51697	3.89064	4.06279	0.0873549	0.0674217	0.0598383
LOC654482	10.6651	10.435	10.7165	0.000615849	0.000722365	0.000594324	8.54464	8.57694	8.52782	8.78213	8.51654	8.82645	8.75412	8.45292	9.07902	0.00267798	0.00261868	0.00270938	0.00227151	0.00273065	0.00220279	0.00231604	0.00285375	0.00184903	8.96368	9.06767	9.72049	0.00200291	0.00186362	0.00118534	9.22701	8.96557	9.14191	0.00166876	0.0020003	0.00177015
Lyplal1	8.49582	7.83503	8.49697	0.00277014	0.00437946	0.00276795	7.08053	6.81955	7.44131	7.5537	7.4468	7.4161	7.62463	7.23494	6.9628	0.00738838	0.00885341	0.00575363	0.00532243	0.00573179	0.00585508	0.00506709	0.00663846	0.00801657	6.85288	7.28644	7.3727	0.00865122	0.00640563	0.00603387	8.28218	7.75261	7.15668	0.00321229	0.00463694	0.00700848
Magoh	6.30495	5.95772	6.03989	0.0126479	0.0160897	0.0151989	5.76822	5.56832	5.61241	5.56519	5.22521	5.82813	5.3296	5.99254	6.26075	0.0183482	0.0210751	0.0204407	0.0211208	0.0267334	0.0176019	0.0248674	0.015706	0.0130415	5.69145	6.23932	6.27435	0.0193509	0.0132367	0.0129191	5.57525	6.2095	6.27906	0.020974	0.0135131	0.012877
Mdk	4.97522	5.03718	5.31063	0.0317915	0.0304549	0.0251965	3.32751	3.70884	3.00938	4.15078	3.3722	3.99207	3.6966	4.13895	3.92719	0.0996138	0.0764766	0.12419	0.0562976	0.0965754	0.0628443	0.0771282	0.0567612	0.0657353	3.22938	3.23894	3.80251	0.106625	0.105921	0.0716691	3.90516	4.14948	3.54932	0.0667467	0.0563485	0.0854176
Mki67	12.1824	12.7323	11.0114	0.000215145	0.000146958	0.000484437	7.86139	8.42764	7.4677	8.96736	9.80781	10.3083	9.17494	8.35198	8.95516	0.00430016	0.00290421	0.00564934	0.00199782	0.00111572	0.000788655	0.00173008	0.00306058	0.00201478	14.6889	13.1678	13.1423	3.78622e-05	0.000108665	0.000110605	14.71	13.3899	13.0395	3.7312e-05	9.31629e-05	0.000118771
Msn	6.41335	5.96996	6.14247	0.0117324	0.0159537	0.0141557	4.82329	4.1785	5.08161	5.90045	5.29359	6.11629	5.34411	5.40948	5.75651	0.0353219	0.0552261	0.0295314	0.0167412	0.0254959	0.0144149	0.0246185	0.023528	0.0184977	5.48714	5.74465	6.57955	0.0222949	0.0186504	0.0104558	6.30472	6.3917	6.08938	0.01265	0.0119098	0.0146863
Mt1a	10.1479	9.6496	10.8434	0.000881397	0.00124503	0.000544273	7.04413	6.04736	6.95274	6.07291	6.30154	5.57573	3.88541	5.76903	5.75249	0.00757715	0.0151204	0.00807265	0.014855	0.0126779	0.020967	0.0676665	0.0183379	0.0185493	6.38467	5.79205	5.83762	0.011968	0.0180476	0.0174864	3.67144	5.65806	4.86533	0.0784847	0.0198041	0.0343075
Mt1f	9.87104	10.026	10.406	0.00106788	0.000959138	0.000737029	6.72117	6.00373	6.75663	4.91428	6.16115	5.49928	3.9348	5.75066	5.91474	0.00947822	0.0155847	0.00924811	0.033163	0.0139736	0.0221082	0.0653894	0.0185728	0.0165762	6.20617	5.61895	5.54971	0.0135443	0.0203482	0.0213486	3.7317	5.40173	5.3744	0.0752744	0.0236547	0.0241071
Mt2A	8.03157	7.56532	8.59341	0.0038217	0.00527973	0.00258896	4.76343	5.13453	5.28399	1.3726	4.4106	3.64187	3.1564	4.15294	4.24777	0.0368183	0.0284678	0.0256662	0.386196	0.0470194	0.0801103	0.112157	0.0562133	0.0526372	4.94822	4.01976	4.08541	0.032392	0.0616498	0.0589073	3.47392	5.24919	4.75614	0.0900004	0.0262928	0.0370048
Nhp2l1	5.59315	5.45871	5.55731	0.0207154	0.0227386	0.0212364	4.69549	4.74839	4.81836	4.63447	4.65115	4.51732	4.53167	4.81757	4.87935	0.0385938	0.0372042	0.035443	0.0402611	0.0397983	0.0436667	0.0432346	0.0354623	0.0339757	4.51371	4.67236	4.85126	0.0437762	0.0392175	0.0346438	4.64311	4.82356	4.7436	0.0400208	0.0353154	0.0373279
Nid2	11.6792	12.892	10.5215	0.000304933	0.000131562	0.000680332	7.6614	5.63177	7.77293	9.01453	7.68829	8.07536	7.92957	6.59681	7.20773	0.00493955	0.0201683	0.00457208	0.00193355	0.00484834	0.00370744	0.00410167	0.0103315	0.00676482	8.55073	7.97331	9.25132	0.0026667	0.00397919	0.00164088	7.94003	5.82825	5.23758	0.00407206	0.0176004	0.0265052
Nqo1	9.91889	9.88474	9.97769	0.00103304	0.00105778	0.000991783	7.5267	7.79887	8.15114	7.68519	7.79249	7.80884	7.07059	7.43673	7.3121	0.00542297	0.00449061	0.00351773	0.00485878	0.00451051	0.00445968	0.00743947	0.00577193	0.00629272	9.05795	8.29901	9.05983	0.00187623	0.00317503	0.00187378	6.47174	7.73786	6.8999	0.0112671	0.00468458	0.0083738
Pdlim5	7.54116	7.47787	7.76171	0.00536888	0.00560968	0.0046078	5.84873	5.54038	6.04738	6.43015	6.16384	6.40696	6.09438	6.14399	6.52616	0.0173523	0.0214871	0.0151202	0.0115967	0.0139476	0.0117846	0.0146356	0.0141408	0.01085	6.03503	6.25712	6.8249	0.0152502	0.0130743	0.00882067	7.34364	7.49279	7.51492	0.00615663	0.00555194	0.00546745
Pdpn	6.30835	6.52728	6.42062	0.0126182	0.0108416	0.0116735	3.07671	3.6549	3.86658	4.96704	3.81696	4.44516	3.99318	3.92845	4.29294	0.118527	0.0793898	0.0685555	0.0319722	0.0709548	0.0459064	0.0627962	0.0656777	0.0510147	4.45837	4.92599	5.48012	0.0454881	0.032895	0.0224036	4.15701	4.22908	4.82156	0.0560552	0.0533237	0.0353645
RGD1565054//RGD1564744//Rplp1//LOC100360522	-1.51213	-1.70867	-1.44898	2.85232	3.26859	2.73015	-1.10414	-0.97872	-1.00586	-1.0564	-1.15634	-1.24588	-1.24603	-0.924192	-0.670738	2.14971	1.97072	2.00814	2.07973	2.22891	2.37163	2.37188	1.89762	1.59189	-2.04228	-1.62153	-1.91625	4.11895	3.077	3.7744	-1.3701	-0.674101	-0.96575	2.58488	1.5956	1.95308
Sgpp1	7.02872	7.00842	7.28752	0.00765852	0.00776702	0.00640086	5.47562	6.78572	6.16225	6.8179	5.66403	6.68183	6.34469	6.53055	7.09242	0.0224737	0.00906351	0.013963	0.00886354	0.0197223	0.00974024	0.0123043	0.0108171	0.00732771	6.16721	5.75706	7.36775	0.0139151	0.0184906	0.0060546	6.56717	6.75008	6.90807	0.0105459	0.00929015	0.0083265
Slc25a32	9.03605	8.71673	9.23569	0.00190492	0.00237686	0.00165875	7.29881	7.5531	7.78787	8.14909	8.15325	7.87071	7.82498	7.64605	7.81378	0.00635098	0.00532465	0.00452499	0.00352273	0.0035126	0.00427249	0.00441007	0.00499239	0.00444444	8.10605	8.392	9.21385	0.0036294	0.00297685	0.00168404	8.33806	7.9817	7.74822	0.00309025	0.00395612	0.00465106
Snx15	9.454	8.77973	9.74832	0.00142581	0.00227529	0.00116269	7.75244	7.35581	7.58252	7.38132	7.64459	7.70977	7.46042	7.74258	7.93808	0.00463749	0.00610494	0.00521715	0.00599794	0.00499747	0.0047767	0.00567792	0.0046693	0.00407757	6.95834	7.73574	8.16278	0.0080414	0.00469149	0.00348947	8.38851	8.60228	8.40242	0.00298405	0.0025731	0.00295542
Tagln	9.94652	9.88616	8.28617	0.00101345	0.00105674	0.00320343	4.11501	3.52998	3.87648	4.69836	4.00949	4.1982	4.23654	4.85206	4.78788	0.0577111	0.0865706	0.0680867	0.0385169	0.0620903	0.0544772	0.0530486	0.0346246	0.0361996	8.64093	7.23703	7.5557	0.00250507	0.00662884	0.00531507	8.22249	9.89158	9.46307	0.00334799	0.00105278	0.00141688
Tf	9.88141	8.45564	8.67041	0.00106023	0.00284838	0.00245441	7.20201	5.88699	6.32669	8.62984	6.73702	9.16898	8.34585	8.45908	9.12575	0.00679172	0.0168982	0.0124588	0.00252442	0.00937462	0.00173724	0.00307361	0.00284159	0.00179009	8.17416	7.94781	9.13077	0.00346205	0.00405016	0.00178388	9.45697	9.77228	9.59756	0.00142288	0.00114354	0.00129077
Tgif1	7.7886	7.19519	7.69476	0.00452271	0.0068239	0.00482667	5.10597	5.30998	5.54608	6.30029	5.14507	5.91199	5.30428	5.79497	5.9907	0.0290368	0.025208	0.0214025	0.0126889	0.0282605	0.0166078	0.0253076	0.0180111	0.0157261	5.49339	5.18135	5.86869	0.0221985	0.0275586	0.0171139	5.2234	6.25624	6.16504	0.0267671	0.0130823	0.013936
Thbs1	10.3945	11.4925	10.0756	0.000742941	0.000347055	0.000926725	6.55079	5.1763	6.02468	7.83482	7.02267	8.12473	7.36072	6.92981	7.49649	0.0106663	0.0276553	0.0153599	0.00438011	0.00769068	0.00358271	0.0060842	0.00820199	0.00553773	9.7901	8.50325	10.5098	0.0011295	0.00275593	0.000685866	10.6098	11.1981	12.5461	0.000639914	0.000425626	0.000167202
Tmbim1	9.91413	8.88153	9.08599	0.00103645	0.00212028	0.00184011	6.58843	6.08638	7.3593	7.23597	7.54035	7.39027	7.01192	6.49591	6.81925	0.0103917	0.0147169	0.00609019	0.00663371	0.0053719	0.00596082	0.00774823	0.0110799	0.00885525	7.82513	8.37559	9.17821	0.00440962	0.00301089	0.00172617	7.74231	8.39371	7.6197	0.00467018	0.00297331	0.00508444
Tnfrsf12a	8.1809	7.39781	7.71979	0.0034459	0.00592978	0.00474364	4.87404	4.43816	4.91275	4.94294	4.97217	4.99805	5.07673	5.13403	5.44452	0.034101	0.0461298	0.0331983	0.0325108	0.0318586	0.0312923	0.0296315	0.0284777	0.0229634	5.23921	6.81224	6.61062	0.0264752	0.0088984	0.0102331	5.83941	6.04898	5.74196	0.0174648	0.0151035	0.0186852
Trim5	7.15578	7.81691	7.79419	0.00701289	0.00443481	0.00450521	7.55187	7.54855	7.76555	6.74819	7.61297	6.08514	7.87694	7.86166	7.84096	0.00532917	0.00534146	0.00459553	0.00930234	0.0051082	0.0147295	0.00425406	0.00429938	0.00436151	6.80968	7.64728	7.42893	0.00891421	0.00498814	0.00580321	7.73974	7.88501	8.02483	0.00467849	0.00423035	0.00383961
Tuba1c	10.9165	11.2391	11.0266	0.000517368	0.00041372	0.000479347	7.35758	6.41688	7.50735	8.82199	8.17402	8.30869	7.81711	7.51089	8.36346	0.00609746	0.0117038	0.00549618	0.00220961	0.00346238	0.0031538	0.0044342	0.00548275	0.00303632	9.83776	9.92551	10.8526	0.0010928	0.00102831	0.000540811	8.64414	8.2844	9.00898	0.0024995	0.00320736	0.001941
Tubb3	7.63064	7.34612	7.35395	0.00504601	0.00614608	0.00611279	4.1721	4.28695	4.81037	4.92382	4.74218	4.93966	4.56766	4.8556	4.81346	0.0554718	0.0512269	0.0356396	0.0329444	0.0373646	0.0325847	0.0421694	0.0345398	0.0355635	4.57003	4.45514	4.80398	0.0421003	0.0455899	0.0357979	5.12838	5.67047	5.27921	0.0285893	0.0196344	0.0257513
Vcl	8.03101	7.70724	7.95635	0.00382319	0.0047851	0.00402625	5.57807	5.50171	5.86661	6.67708	6.24872	7.04901	6.68571	5.76362	6.11951	0.0209331	0.0220708	0.0171386	0.00977237	0.0131507	0.00755155	0.00971408	0.0184067	0.0143828	6.91132	6.26254	7.92739	0.00830777	0.0130253	0.00410787	8.02209	7.93142	8.21602	0.0038469	0.00409643	0.00336303
Zfand2a	7.9752	7.97876	8.08573	0.00397398	0.00396418	0.00368089	6.11413	5.49605	5.91904	6.08883	6.49916	6.46117	5.79913	5.84042	6.84098	0.0144366	0.0221577	0.0165269	0.0146919	0.0110549	0.01135	0.0179592	0.0174525	0.00872286	4.42851	5.03337	5.66634	0.0464393	0.0305354	0.0196907	4.80946	5.07516	5.8594	0.0356623	0.0296636	0.0172245
Zfp367	8.81815	8.69084	8.80092	0.0022155	0.00241989	0.00224213	7.41792	7.07162	7.3927	8.04849	7.98826	8.3046	8.16012	7.38851	8.23229	0.00584767	0.00743413	0.00595082	0.00377713	0.00393816	0.00316277	0.00349589	0.0059681	0.00332533	6.51324	7.52189	8.02255	0.0109476	0.00544107	0.00384567	9.28603	9.14772	9.29243	0.00160187	0.00176304	0.00159478
